# Supplementary material for: The heterogeneous nuclear ribonucleoprotein (hnRNP) glorund functions in the Drosophila fat body to regulate lipid storage and transport
Source: Biochem Biophys Rep. 2021 Jan 23;25:100919. doi: 10.1016/j.bbrep.2021.100919 (PMC7838711; doi:10.1016/j.bbrep.2021.100919)
Supplement: Multimedia component 1 [file mmc1.zip]

Archive with 3 entries (3 files):
- coi_disclosure_Bhogal.pdf
- coi_disclosure_Kolasa.pdf
- coi_disclosure_DiAngelo.pdf
